# Supplementary material for: Efficacy and Safety of Perioperative Immunotherapy for Patients with Non-Small Cell Lung Cancer: A Systematic Review and Network Meta-Analysis
Source: Curr Oncol. 2025 Mar 20;32(3):184. doi: 10.3390/curroncol32030184 (PMC11940944; doi:10.3390/curroncol32030184)
Supplement: Supplementary file 1 [file curroncol-32-00184-s001.zip]

Archive with 1 entries (1 files):
- curroncol-3392432-supplementary.pdf
